# Supplementary material for: Molecular Evolution of Tryptophan Hydroxylases in Vertebrates: A Comparative Genomic Survey
Source: Genes (Basel). 2019 Mar 8;10(3):203. doi: 10.3390/genes10030203 (PMC6470480; doi:10.3390/genes10030203)
Supplement: Supplementary file 1 [file genes-10-00203-s001.zip]

Archive with 7 entries (6 files):
- Supplementary_Materials/
- Supplementary_Materials/Figure S1.pdf
- Supplementary_Materials/Figure S2-a.pdf
- Supplementary_Materials/Figure S2-b.pdf
- Supplementary_Materials/Figure S2-c.pdf
- Supplementary_Materials/Figure S3.pdf
- Supplementary_Materials/Supplementary Materials.docx
